# Supplementary material for: Functional Characterization of MdTAC1a Gene Related to Branch Angle in Apple (Malus x domestica Borkh.)
Source: Int J Mol Sci. 2022 Feb 7;23(3):1870. doi: 10.3390/ijms23031870 (PMC8836888; doi:10.3390/ijms23031870)
Supplement: Supplementary file 1 [file ijms-23-01870-s001.zip]

Archive with 1 entries (1 files):
- ijms-1568608-supplementary.pdf
